# Supplementary material for: Aroma Identification and Classification in 18 Kinds of Teas (Camellia sinensis) by Sensory Evaluation, HS-SPME-GC-IMS/GC × GC-MS, and Chemometrics
Source: Foods. 2023 Jun 21;12(13):2433. doi: 10.3390/foods12132433 (PMC10340347; doi:10.3390/foods12132433)
Supplement: Supplementary file 1 [file foods-12-02433-s001.zip]

Archive with 1 entries (1 files):
- foods-2455812-supplementary.pdf
